# Supplementary material for: Sex-Biased Gene Expression and Dosage Compensation on the Artemia franciscana Z-Chromosome
Source: Genome Biol Evol. 2019 Mar 13;11(4):1033–44. doi: 10.1093/gbe/evz053 (PMC6456005; doi:10.1093/gbe/evz053)
Supplement: Supplementary Data [file evz053_supp.zip]

Archive with 4 entries (4 files):
- List_of_supplementary_materials.docx
- List_of_supplementary_materials.pdf
- Supplementary_Figures_and_tables.docx
- Supplementary_Figures_and_tables.pdf
